# Supplementary material for: Genetic Variants in Isolated Ebstein Anomaly Implicated in Myocardial Development Pathways
Source: PLoS One. 2016 Oct 27;11(10):e0165174. doi: 10.1371/journal.pone.0165174 (PMC5082909; doi:10.1371/journal.pone.0165174)
Supplement: S1 Table — (XLSX) [file pone.0165174.s005.xlsx]

## Sheet: S1_table(PhenoViz)
S1 Table - PhenogramViz ranking of candidate CNVs
CNV Candidate #	Study ID	Sex	Type/ CN	Location	Coordinates (hg19)	PhenogramViz Rank in This Subject	Haploinsufficiency Score
11	C2	M	Het Del	3p21.1	53,406,740 - 53,491,422	#3	0
23	C3	F	Het Del	8q21.12	79,775,378 - 80,038,602	Tied for #2	0
35	C3	F	Het Del	19q13.41	52,932,290 - 52,984,708	Tied for #2	0
32	C4	F	Dupl	13q22.2	76,247,612 - 76,281,850	#1	0.067
5	C4	F	Dupl	1p34.1	44,195,344 - 44,428,902	#2	0.287
31	C4	F	Dupl	13q21.32	67,843,475 - 67,900,578	#3	0
19	C6	M	Dupl	6q24.3	148,005,232 - 148,138,720	Tied for #4	0
33	C9	M	Dupl	16p13.2	9,041,214 - 9,295,696	#1	0.405
14	C10	F	Dupl	4q35.1-35.2	187,078,181 - 187,190,810	#1	0.375
2	C12	F	Dupl	8q21.13	83,573,868 - 83,964,230	Tied for #4	0
17	C13	M	Het Del	6p25.3	1,831,050 - 2,175,663	#1	0.785
10	C14	F	Het Del	3p26.2	3,804,555 - 3,830,671	#2	0.027
36	C14	F	Dupl	Xp22.33	902,677 - 1,262,175	#4	0
28	C15	M	Dupl	11q13.3	69,239,611 - 69,434,379	#1	0
9	C20	M	Dupl	2q33.1-33.2	203,134,839 - 203,796,988	#1	0.853
18	C20	M	Dupl	6q22.1	118,039,508 - 118,237,605	Tied for #7	0
8	C22	F	Het Del	2q23.1-24.1	149,164,048 - 156,511,426	#1	0.671
12	C23	F	Het Del	4q13.1	60,249,365 - 60,294,193	Tied for #2	0
1	C24	M	Dupl	5q31.1	134,015,491 - 134,068,569	#2	0.166
3	C24	M	Dupl	14q22.1	51,084,025 - 51,105,852	Not analyzed, less than 25Kb
37	C25	F	Dupl	Xp11.3	44,381,642 - 44,872,791	#2	0.16
21	C26	F	Het Del	8p23.1	9,258,509 - 9,298,347	#2	0
29	C30	M	Dupl	12p12.1	22,608,226 - 22,649,460	#7	0
16	C31	M	Dupl	5q32	148,802,651 - 148,828,450	#1	0
6	C34	M	Dupl	1p34.1	46,058,525 - 46,101,490	#2	0.78
25	C34	M	Dupl	10q24.33	105,157,553 - 105,215,741	#3	0.16
15	C34	M	Dupl	5q22.1	110,417,428 - 110,444,810	#4	0.093
27	C34	M	Het Del	11p13	35,538,329 - 35,611,601	Tied for #6	0
30	C35	F	Dupl	12q13.12	50,893,815 - 50,995,674	#2	0.248
34	C36	F	Het Del	16q23.2	80,245,950 - 80,316,836	#4	0
22	C38	F	Dupl	8q11.21	48,170,319 - 48,204,412	Tied for #2	0
3	C42	M	Dupl	14q22.1	51,087,689 - 51,124,889	#1	0.594
1	C42	M	Dupl	5q31.1	133,990,345 - 134,063,041	#16	0.166
38	C42	M	Del	Xq11.1	61,726,006 - 62,027,422	#19	0
24	C42	M	Het Del	9p24.1	7,658,764 - 7,889,991	Tied for #21	0
20	C43	M	Het Del	6q25.1	151,427,385 - 151,655,101	#1	0.374
7	C43	M	Dupl	2p23.1	30,656,586 - 30,735,763	#2	0.16
4	C43	M	Dupl	1p36.12	21,002,613 - 21,037,639	#9	0.084
26	C46	F	Dupl	10q25.1	108,765,792 - 108,793,878	#2	0.324
13	C47	M	Dupl	4q26	120,028,773 - 120,162,705	#1	0.425
2	C47	M	Dupl	8q21.13	83,848,688 - 83,981,829	Tied for #7	0
