# Supplementary material for: Genetic Variants in Isolated Ebstein Anomaly Implicated in Myocardial Development Pathways
Source: PLoS One. 2016 Oct 27;11(10):e0165174. doi: 10.1371/journal.pone.0165174 (PMC5082909; doi:10.1371/journal.pone.0165174)
Supplement: S2 Table — (XLSX) [file pone.0165174.s006.xlsx]

## Sheet: S2_table(DECIPHER)
S2 Table – Overlap of candidate CNVs with GWAS loci, DECIPHER and ISCA CNVs
CNV Candidate #	StudyID	Sex	Type/ CN	Location	Coordinates (hg19)	GWAS/DECIPHER/ISCA Overlap
4	C43	M	Dupl	1p36.12	21,002,613 - 21,037,639	DECIPHER-262429 - Supraventricular tachycardia (deletion - chr1:20,540,741-21,049,187) DECIPHER-1634 - Patent ductus arteriosus (deletion - chr1:20,555,776-23,438,888)
2	C12	F	Dupl	8q21.13	83,573,868 - 83,964,230	rs6473383 - heart failure nssv578284 - Abnormality of the heart (deletion - chr8:79,584,698-96,379,096) DECIPHER-295155 - Tetralogy of Fallot (deletion - chr8:83,591,309-85,441,680) DECIPHER-987 - Cardiomyopathy (deletion - chr8:77,707,280-90,151,144) DECIPHER-277593 - Ventricular septal defect (deletion - chr8:74,554,808-87,577,140) DECIPHER-275798 - Ventricular septal defect (deletion - chr8:74…
2	C47	M	Dupl	8q21.13	83,848,688 - 83,981,829
8	C22	F	Het Del	2q23.1-24.1	149,164,048 - 156,511,426	rs707040 - suddent cardiac arrest DECIPHER-1818 - Pulmonic stenosis (deletion - chr2:146,875,164-152,278,298) DECIPHER-254507 - Defect in the atrial septum (duplication - chr2:126,244,044-173,469,260) DECIPHER-251953 - Defect in the atrial septum (duplication - chr2:106,131,489-159,490,599)
9	C20	M	Dupl	2q33.1-33.2	203,134,839 - 203,796,988	rs6725887 - Coronary heart disease & Myocardial infarction (early onset) DECIPHER-280828 - Inlet ventricular septal defect (duplication - chr2:201,726,125-206,504,574) DECIPHER-1619 - Coarctation of aorta (duplication - chr2:199,879,427-206,535,791) DECIPHER-292523 - Abnormality of the heart (deletion - chr2:192,822,474-213,829,688)
10	C14	F	Het Del	3p26.2	3,804,555 - 3,830,671	nssv583239 - Hypoplastic left heart (deletion -chr3:93,948-6,319,291) DECIPHER-287098 - Defect in the atrial septum (deletion - chr3:1-8,615,225) DECIPHER-280373 - Abnormality of the heart (duplication - chr3:93,949-39,682,021) DECIPHER-295445 - Abnormal atrioventricular connection (deletion - chr3:93,949-10,562,542) DECIPHER-249344 - Atrioventricular canal defect, Ventricular septal defect (dele…
11	C2	M	Het Del	3p21.1	53,406,740 - 53,491,422	DECIPHER-291095 - Defect in the atrial septum (deletion - chr3:51,141,705-55,210,985)
13	C47	M	Dupl	4q26	120,028,773 - 120,162,705	nssv1610198 - Defect in the atrial septum, Ventricular septal defect (deletion - chr4:118,273,037-134,486,822) DECIPHER-261662 - Defect in the atrial septum, Ventricular septal defect (deletion - chr4:119,910,786-126,864,511) DECIPHER-285956 - Pulmonary hypertension (duplication - chr4:119,508,607-177,331,545)
14	C10	F	Dupl	4q35.1-35.2	187,078,181 - 187,190,810	>10 4q35.1-35.2 deletions/duplications with various cardiac phenotypes
15	C34	M	Dupl	5q22.1	110,417,428 - 110,444,810	nssv1608251 - Tetralogy of Fallot (deletion - chr8:89,670,422-127,412,115)
17	C13	M	Het Del	6p25.3	1,831,050 - 2,175,663	nssv1608106 - Malformation of the heart and great vessels (duplication - chr6:152,633-14,417,234) nssv1602210 - Malformation of the heart and great vessels (deletion - chr6:152,633-6,290,037) DECIPHER-282721 - Defect in the atrial septum (deletion - chr6:1-2,516,299) DECIPHER-266259 - Arrhythmia (duplication - chr6:401,016-170,888,348) DECIPHER-1448 - Atrioventricular canal defect (duplication - …
18	C20	M	Dupl	6q22.1	118,039,508 - 118,237,605	nssv1610270 - Defect in the atrial septum (deletion - chr6:100,502,765-120,809,300) DECIPHER-291761 - Abnormality of the cardiovascular system (deletion - chr6:113,381,924-129,540,205) DECIPHER-266259 - Arrhythmia (duplication - chr6:401,016-170,888,348)
19	C6	M	Dupl	6q24.3	148,005,232 - 148,138,720	DECIPHER-266259 - Arrhythmia (duplication - chr6:401,016-170,888,348) DECIPHER-251465 - Patent ductus arteriosus (deletion - chr6:133,291,548-148,216,298) DECIPHER-249489 - Defect in the atrial septum, Patent ductus arteriosus (deletion - chr6:146,023,678-149,632,217)
20	C43	M	Het Del	6q25.1	151,427,385 - 151,655,101	DECIPHER-266259 - Arrhythmia (duplication - chr6:401,016-170,888,348)
21	C26	F	Het Del	8p23.1	9,258,509 - 9,298,347	>10 - 8p23.1 deletions/duplications with cardiac phenotypes
23	C3	F	Het Del	8q21.12	79,775,378 - 80,038,602	nssv578284 - Abnormality of the heart (deletion - chr8:79,584,697-96,379,096) DECIPHER-277593 - Ventricular septal defect (deletion - chr8:74,554,808-87,577,140) DECIPHER-275798 - Ventricular septal defect (deletion - chr8:74,554,808-87,577,140) DECIPHER-2756 - Ventricular septal defect (deletion - chr8:77,047,810-84,116,260) DECIPHER-987 - Cardiomyopathy (deletion - chr8:77,707,280-90,151,144)
24	C42	M	Het Del	9p24.1	7,658,764 - 7,889,991	DECIPHER-251220 - Atrioventricular canal defect (duplication - chr9:3,763,827-8,567,610) DECIPHER-286236 - Abnormality of ductus venosus blood flow, Tricuspid regurgitation (duplication - chr9:220253-141102518) nssv1604374 - Bicuspid aortic valve (duplication - chr9:204,104-82,492,731) Numerous 9p deletions with cardiac phenotype (MIM#158170)
25	C34	M	Dupl	10q24.33	105,157,553 - 105,215,741	DECIPHER-2578 - Ventricular septal defect (duplication - chr10:94,214,092-111,401,818)
26	C46	F	Dupl	10q25.1	108,765,792 - 108,793,878	DECIPHER-2578 - Ventricular septal defect (duplication - chr10:94,214,092-111,401,818) DECIPHER-254604 - Defect in the atrial septum (deletion - chr10:106,709,944-118,460,100)
28	C15	M	Dupl	11q13.3	69,239,611 - 69,434,379	DECIPHER-251970 - Patent ductus arteriosus (deletion - chr11:66,947,586-72,091,382)
29	C30	M	Dupl	12p12.1	22,608,226 - 22,649,460	nssv1603959 - Defect in the atrial septum, Patent ductus arteriosus (duplication - chr12:230,436-133,773,393) nssv578612 - Abnormality of the heart (duplication - chr12:186,352-34,533,111) nssv578615 - Abnormality of the heart (duplication -chr12:189,577-25,623,263 ) DECIPHER-282283 - Defect in the atrial septum, Patent ductus arteriosus (duplication - chr12:1-38,453,221) DECIPHER-266262 - Tricus…
30	C35	F	Dupl	12q13.12	50,893,815 - 50,995,674	nssv1603959 - Defect in the atrial septum, Patent ductus arteriosus (duplication - chr12:230,436-133,773,393)
31	C4	F	Dupl	13q21.32	67,843,475 - 67,900,578	DECIPHER-262153 - Tetralogy of Fallot (duplication - chr13:67,369,938-70,183,893) DECIPHER-286235 - Abnormality of ductus venosus blood flow (deletion - chr13:30,096,478-115,083,342)
32	C4	F	Dupl	13q22.2	76,247,612 - 76,281,850	DECIPHER-286235 - Abnormality of ductus venosus blood flow (deletion - chr13:30,096,478-115,083,342)
33	C9	M	Dupl	16p13.2	9,041,214 - 9,295,696	nssv578696 - Abnormality of the heart (duplication - chr16:73,141-11,390,552) DECIPHER-259192 - Defect in the atrial septum (duplication - chr16:60,764-11,385,329) DECIPHER-251553 - Defect in the atrial septum (duplication - chr16:60,001-11,406,018)
34	C36	F	Het Del	16q23.2	80,245,950 - 80,316,836	DECIPHER-253977 - Defect in the atrial septum (deletion - chr16:78,064,369-80,913,149) DECIPHER-256542 - Patent ductus arteriosus (duplication - chr16:78,186,861-90,267,387)
35	C3	F	Het Del	19q13.41	52,932,290 - 52,984,708	DECIPHER-4455 - Ventricular septal defect (chr19:51,337,046-53,058,074)
36	C14	F	3	Xp22.33	902,677 - 1,262,175	Numerous chr:X full deletions/duplications with various cardiac phenotypes
37	C25	F	3	Xp11.3	44,381,642 - 44,872,791	DECIPHER-284529 - Abnormality of the heart (deletion - chrX:60,814-49,489,272) Numerous chr:X full deletions/duplications with various cardiac phenotypes
38	C42	M	0	Xq11.1	61,726,006 - 62,027,422	DECIPHER- 288930 - Malformation of the heart and great vessels (duplication - chrX:61,931,700-62,148,402) Numerous chr:X full deletions/duplications with various cardiac phenotypes
