# Supplementary material for: Genetic Variants in Isolated Ebstein Anomaly Implicated in Myocardial Development Pathways
Source: PLoS One. 2016 Oct 27;11(10):e0165174. doi: 10.1371/journal.pone.0165174 (PMC5082909; doi:10.1371/journal.pone.0165174)
Supplement: S3 Table — (XLSX) [file pone.0165174.s007.xlsx]

## Sheet: S3_table(CNV_qPCR)
S3 Table – TaqMan copy-number assays used for qPCR validation of candidate CNVs
CNV Candidate #	Assay ID	Target Coordinates	Gene	# Cases Tested (N = 47)	# Controls Tested (N = 190)
2	Hs06192909_cn	Chr.8:83578119	-	47	32
	Hs06233456_cn	Chr.8:83855308	-	47	190
	Hs06241672_cn	Chr.8:83960003	-	47	32
5	Hs06589018_cn	Chr.1:44231909	ST3GAL3	47	32
	Hs00209774_cn	Chr.1:44422951	IPO13	47	190
6	Hs02704770_cn	Chr.1:46067978	NASP	47	190
	Hs01129912_cn	Chr.1:46096176	GPBP1L1	47	32
8	Hs00643092_cn	Chr.2:149247786	MBD5	47	190
	Hs02549162_cn	Chr.2:152694224	CACNB4	47	32
	Hs03219107_cn	Chr.2:156499906	-	47	32
9	Hs04565598_cn	Chr.2:203144834	NOP58	47	190
	Hs05872274_cn	Chr.2:203782203	CARF	47	32
11	Hs06639995_cn	Chr.3:53415194	-	47	32
	Hs06691941_cn	Chr.3:53482061	-	47	190
13	Hs04824736_cn	Chr.4:120034679	-	47	190**
	Hs05961311_cn	Chr.4:120145615	USP53	47	33
18	Hs06752102_cn	Chr.6:118050237	-	47	32
	Hs06802769_cn	Chr.6:118231633	SLC35F1	47	190
20	Hs03607798_cn	Chr.6:151433666	-	47	32
	Hs03590965_cn	Chr.6:151645741	AKAP12	47	190
21	Hs06242124_cn	Chr.8:9266275	-	47	190
	Hs06222644_cn	Chr.8:9289878	-	47	32
22	Hs03676807_cn	Chr.8:48171037	-	47	190
	Hs03699408_cn	Chr.8:48178120	SPIDR	47	32
24	Hs06832911_cn	Chr.9:7664881	-	47	32
	Hs06901217_cn	Chr.9:7798884	C9orf123	47	190
	Hs05075633_cn	Chr.9:7873344	-	Probe Excluded*
25	Hs01005315_cn	Chr.10:105162925	PDCD11	47	33
	Hs00621158_cn	Chr.10:105214341	CALHM1	47	190***
32	Hs03859147_cn	Chr.13:76251313	LMO7	47	32
	Hs03859983_cn	Chr.13:76276813	LMO7	47	190
33	Hs05423311_cn	Chr.16:9051051	USP7	47	32
	Hs05440523_cn	Chr.16:9206425	C16orf72	47	190
	Hs05435344_cn	Chr.16:9280999	-	47	32
35	Hs04031926_cn	Chr.19:52937164	ZNF534	47	32
	Hs04015789_cn	Chr.19:52961357	ZNF578	47	190
37	Hs01165891_cn	Chr.X:44383506	FUNDC1	47	32
	Hs05659327_cn	Chr.X:44857079	KDM6A	47	190****
	* - Probe excluded because discordant results were obtained for multiple subjects, and there were multiple low confidence calls across repeat runs, suggesting a problem with the assay.
	** - One control CN3 for one probe, CN2 for the other probe. Another control CN1 for one probe, CN2 for the other probe.
	*** - One control CN1 for one probe, CN2 for the other probe.
	**** - 102 male subjects, all CN1 & 88 female subjects, all CN2.
