# Supplementary material for: Genetic Variants in Isolated Ebstein Anomaly Implicated in Myocardial Development Pathways
Source: PLoS One. 2016 Oct 27;11(10):e0165174. doi: 10.1371/journal.pone.0165174 (PMC5082909; doi:10.1371/journal.pone.0165174)
Supplement: S4 Table — (XLSX) [file pone.0165174.s008.xlsx]

## Sheet: S4_table(Sanger_PCR)
S4 Table – PCR conditions for Sanger validations of sequence variants
Gene	Exon	Primer ID*	Amplicon Size (bp)	Annealing Temp (°C)	PCR Reagents	Note
NKX2-5	1	Hs00366219_CE	512	65	HybProbe master mix	1 unit Taq antibody in PCR
MYH7	5	Hs00446416_CE	574	65	HybProbe master mix	1 unit Taq antibody in PCR
MYH7	9	Hs00135446_CE	523	60	HybProbe master mix	1:4 dilution of exosap product prior to cycle sequencing
MYH7	28	Hs00135422_CE	502	60	HybProbe master mix	1 unit Taq antibody in PCR
MYH7	32	Hs00135419_CE	492	60	HybProbe master mix	1 unit Taq antibody in PCR
TTN	5	Hs00416250_CE	599	60	AmpliTaq Gold 360 master mix	N/A
TTN	97	Hs00453688_CE	553	60	AmpliTaq Gold 360 master mix	N/A
TTN	297	Hs00461029_CE	595	60	AmpliTaq Gold 360 master mix	N/A
TTN	316	Hs00772937_CE	244	60	AmpliTaq Gold 360 master mix	N/A
BMPR2	12	Hs00453802_CE	580	60	AmpliTaq Gold 360 master mix	N/A
CORIN	14	Hs00694454_CE	244	60	AmpliTaq Gold 360 master mix	N/A
TBX5	9	Hs00682523_CE	234	60	AmpliTaq Gold 360 master mix	N/A
MYH6	23	Hs00649594_CE	270	60	AmpliTaq Gold 360 master mix	N/A
MYH6	30	Hs00673754_CE	272	60	AmpliTaq Gold 360 master mix	8% 360 Enhancer in PCR
TCAP	1	Hs00714749_CE	264	60	AmpliTaq Gold 360 master mix	8% 360 Enhancer in PCR
JUP	7	Hs00405617_CE	506	60	AmpliTaq Gold 360 master mix	8% 360 Enhancer in PCR
SMARCA4	31	Hs00821853_CE	260	60	AmpliTaq Gold 360 master mix	8% 360 Enhancer in PCR
ZNF534	4	Hs00357108_CE	548	60	AmpliTaq Gold 360 master mix	N/A
* M13 tailed Sanger Sequencing primers ordered from Thermo Fisher Scientific using the Primer Designer Tool to search predesigned primers to amplify the region containing a variant to be validated.
