# Supplementary material for: Genetic Variants in Isolated Ebstein Anomaly Implicated in Myocardial Development Pathways
Source: PLoS One. 2016 Oct 27;11(10):e0165174. doi: 10.1371/journal.pone.0165174 (PMC5082909; doi:10.1371/journal.pone.0165174)
Supplement: S5 Table — (XLSX) [file pone.0165174.s009.xlsx]

## Sheet: S5_table(Enrichr)
S5 Table – Enrichr results for gene sets enriched for genes in candidate CNVs
Enriched Gene Set	Sub Cluster	Genes From	Pubmed/GEO ID Gene List Obtained From	Overlap With Gene Set	P-value	Adjusted P-value	Z-score	Combined Score	Genes	Number CNVs	Candidate CNVs	Number Known Disease Genes
ASH2L - ChEA (mESC)	N/A	All CNV	23239880	15/3336	5.67452e-05	0.00101077	-0.806065	5.55946	NOP58,WDR36,BMPR2,TNFAIP6,USP53,F11,LMO7,PRPF40A,WDR12,RND3,AKAP12,CALHM1,FMNL2,RBM43,KDM6A	9	8,9,13,14,15,20,25,32,37	0
CHD1 - ChEA (mESC)	rRNA Processing	All CNV	19587682	6/843	0.00130258	0.00807036	-1.70849	8.23416	IPO13,NASP,RIF1,USP53,GPBP1L1,ARL5A	4	5,6,8,13	0
GATA4 - ChEA (Mouse Cardiomyocytes)	N/A	All CNV	21415370	8/2039	0.00825714	0.0373537	-1.25009	4.10947	WDR36,LMO7,GATA4,EPC2,NMI,NKX2-5,RBM43,SUMF1	4	8,10,15,32	2
KDM5B - ChEA (mESC)	N/A	All CNV	21448134	20/3724	1.37026e-07	6.50875e-06	-0.884151	10.5588	SNORD70,NOP58,USP7,WDR36,RIF1,GATA4,PRPF40A,WDR12,AKAP12,FMNL2,GMDS,NASP,PDCD11,SNORD11,GPBP1L1,DIP2B,NKX2-5,MMADHC,ARL6IP6,KDM6A	10	6,8,9,15,17,20,25,30,33,37	2
KLF4 - ChEA (mESC)	rRNA Processing	All CNV	19030024	9/1502	0.000275824	0.00288533	-1.52282	8.9056	AKAP12,NASP,RIF1,ARTN,KIF5C,GATA4,NKX2-5,WDR12,KCNJ3	5	5,6,8,9,20	2
MTF2 - ChEA (mESC)	Histone Modification	All CNV	20144788	11/2981	0.00308981	0.0169345	-0.434155	1.77066	BMPR2,GALNT13,CACNB4,ICA1L,SLC35F1,GATA4,SORCS1,NKX2-5,RND3,KCNJ3,RPRM	4	8,9,18,26	2
MYBL2 - ChEA (mESC)	N/A	All CNV	22936984	10/2250	0.00126184	0.00799168	-1.39493	6.7366	AKAP12,RIF1,PDCD11,PRPF40A,GPBP1L1,DIP2B,WDR12,CARF,KIF17,ARL6IP6	7	4,6,8,9,20,25,30	0
MYC - ChEA (mESC)-1	rRNA Processing	All CNV	18358816	14/3413	0.000273099	0.00288533	-1.10309	6.45098	IPO13,WDR36,BMPR2,USP53,PRPF40A,WDR12,CARF,SUMF1,AKAP12,NASP,PDCD11,GPBP1L1,STAM2,ARL6IP6	9	5,6,8,9,10,13,15,20,25	0
MYC - ChEA (mESC)-2	rRNA Processing	All CNV	19030024	15/3868	0.00029104	0.00288533	-0.810215	4.73823	IPO13,WDR36,RIF1,USP53,PRPF40A,WDR12,CARF,RND3,AKAP12,NASP,PDCD11,GPBP1L1,STAM2,ARL6IP6,KCNJ3	8	5,6,8,9,13,15,20,25	0
NACC1 - ChEA (mESC)	N/A	All CNV	18358816	5/769	0.00487778	0.0243889	-1.67056	6.20383	AKAP12,RIF1,FUNDC1,WDR12,CARF	4	8,9,20,37	0
NANOG - ChEA (mESC)	N/A	Deletions	18358816	4/1232	0.00938616	0.045429	-1.50161	4.64237	AKAP12,RIF1,TNFAIP6,EPC2	2	8,20	0
POU5F1 - ChEA (hESC)	Differentiation	All CNV	16153702	5/622	0.00198884	0.0115677	-2.1877	9.75611	USP7,WDR36,RIF1,GATA4,NKX2-5	3	8,15,33	2
POU5F1 - ChEA (mESC)-1	N/A	All CNV	18347094	11/2109	0.000183209	0.0021756	-1.39308	8.54019	AKAP12,BMPR2,CACNB4,FMNL2,RIF1,TNFAIP6,FUNDC1,EPC2,GPBP1L1,RND3,RPRM	5	6,8,9,20,37	0
POU5F1 - ChEA (mESC)-2	N/A	All CNV	18555785	5/555	0.00121315	0.00799168	-2.0566	9.93205	IPO13,WDR36,RIF1,PRPF40A,ARL6IP6	3	5,8,15	0
PPARD - ChEA (Human Myofibroblasts)	N/A	All CNV	21283829	18/3447	1.03258e-06	2.94286e-05	-0.936922	9.77542	MBD5,WDR36,GALNT13,BMPR2,SORCS1,NEB,RND3,FAM117B,AKAP12,CALHM2,CACNB4,FMNL2,GMDS,ARTN,LYPD6B,MMADHC,RBM43,RPRM	8	5,8,9,15,17,20,25,26	0
RCOR2 - ChEA (mESC)	N/A	Duplications	21632747	3/401	0.00420259	0.0460458	-2.2178	6.82664	USP7,ICA1L,NKX2-5	2	9,33	1
REST - ChEA (mESC)	N/A	All CNV	21632747	12/2339	0.000105007	0.00154766	-1.01218	6.54982	IPO13,USP7,GALNT13,CACNB4,KIF5C,LYPD6B,EPC2,SORCS1,NKX2-5,LCLAT1,KCNJ3,ARL6IP6	5	5,7,8,26,33	1
SMAD4 - ChEA (hESC)	N/A	All CNV	21741376	11/2738	0.00159394	0.00946401	-1.28794	6.00214	MBD5,BMPR2,USP53,LYPD6B,GATA4,EPC2,STAM2,FAM149A,RPRM,KCNJ3,ARL6IP6	4	8,9,13,14	1
SOX2 - ChEA (hESC)	Differentiation	All CNV	16153702	6/1278	0.00972684	0.0433148	-1.89362	5.94456	USP7,WDR36,BMPR2,RIF1,TNFAIP6,RPRM	4	8,9,15,33	0
STAT3 - ChEA (mESC)	N/A	All CNV	18555785	11/1997	0.000114038	0.00154766	-1.16533	7.54087	USP7,FMNL2,CALHM2,TNFAIP6,LMO7,NMI,WDR12,NKX2-5,RND3,ARL5A,ST3GAL3	6	5,8,9,25,32,33	1
SUZ12 - ChEA (mESC)-1	Histone Modification	All CNV	18974828	10/1930	0.000390516	0.00359022	-1.23119	6.93101	CACNB4,GALNT13,ICA1L,SLC35F1,GATA4,NMI,NKX2-5,RBM43,RPRM,KCNJ3	2	8,18	2
SUZ12 - ChEA (mESC)-2	Histone Modification	All CNV	20075857	19/4356	6.8309e-06	0.000162234	-0.646105	5.63821	GALNT13,ICA1L,SLC35F1,GATA4,SORCS1,LCLAT1,FAM149A,CALHM1,CACNB4,FMNL2,KIF5C,ARTN,LYPD6B,DIP2B,NKX2-5,RBM43,KCNJ3,RPRM,ST3GAL3	9	5,7,8,9,14,18,25,26,30	2
TEAD4 - ChEA(Mouse Trophectoderm)	N/A	All CNV	22529382	18/2293	2.26945e-09	6.46794e-07	-1.43999	20.5216	NOP58,USP7,RIF1,USP53,SLC35F1,GATA4,LMO7,CARF,LYPD6,RND3,AKAP12,CALHM1,CACNB4,FMNL2,GMDS,KIF5C,DIP2B,KLKB1	11	8,9,13,14,17,18,20,25,30,32,33	1
TET1 - ChEA (mESC)	N/A	All CNV	21490601	8/1994	0.00726487	0.0339424	-0.609343	2.06146	CACNB4,FMNL2,LYPD6B,WDR12,CARF,KIF17,LYPD6,STAM2	3	4,8,9	0
ZFX - ChEA (mESC)	N/A	All CNV	18555785	13/3249	0.000591856	0.00455889	-0.868395	4.68124	WDR36,USP7,RIF1,USP53,PRPF40A,CARF,SUMF1,GMDS,ARL5A,STAM2,RBM43,ARL6IP6,RPRM	7	8,9,10,13,15,17,33	0
H3K27me3 - ENCODE Histone Modifications (Mouse Heart)	Histone Modification	Deletions		9/2000	0.000295562	0.0193593	-1.6333	6.44267	AKAP12,GALNT13,TNFAIP6,LYPD6B,GATA4,NKX2-5,LYPD6,PAMR1,RPRM	3	8,20,27	2
H3K9ac - ENCODE Histone Modifications (mESC)	N/A	Deletions		9/2000	0.000295562	0.0193593	-1.76487	6.96166	GALNT13,TNFAIP6,LYPD6B,SNORA26,EPC2,LYPD6,STAM2,RBM43,ARL6IP6	2	8,11	0
GATA3 - ESCAPE (mESC)	N/A	Deletions	19796622	12/2328	2.41364e-06	0.000448937	-1.57868	12.1695	FMNL2,TNFAIP6,KIF5C,LYPD6B,PRPF40A,NEB,NMI,PAMR1,LYPD6,RBM43,RPRM,KCNJ3	2	8,27	0
H3K27me3 - ESCAPE (mESC)	Histone Modification	Deletions	17603471	10/2753	0.000431073	0.0348505	-0.997935	3.34976	CACNB4,GALNT13,KIF5C,LYPD6B,GATA4,NKX2-5,PAMR1,RBM43,RPRM,KCNJ3	2	8,27	2
Regulation of Developmental Growth(GO:0048638)	N/A	Duplications	N/A	4/133	0.000138374	0.0278594	-2.22025	7.9498	WDR36,BMPR2,GATA4,NKX2-5	2	9,15	2
rRNA Metabolic Process(GO:0016072)	rRNA Processing	Duplications	N/A	4/126	0.000112978	0.0278594	-2.21302	7.9239	NOP58,WDR36,PDCD11,WDR12	3	9,15,25	0
rRNA Processing(GO:0006364)	rRNA Processing	Duplications	N/A	4/120	9.40638e-05	0.0278594	-2.20732	7.90348	NOP58,WDR36,PDCD11,WDR12	3	9,15,25	0
AKT1 - Kinase Perturbations from GEO	N/A	All CNV	N/A	19/4353	0.00288364	0.0432546	-2.07854	6.52796	IPO13,USP7,MBD5,BMPR2,RIF1,ICA1L,F11,LMO7,NEB,SORCS1,SLC35F1,FMNL2,PDCD11,EPC2,MYOZ2,MMADHC,KCNJ3,MYH7,RPRM	10	5,8,9,13,14,18,25,26,32,33	1
BMPR2 - Kinase Perturbations from GEO	N/A	All CNV	N/A	37/10324	0.000344879	0.0103464	-1.60585	7.34054	IPO13,GALNT13,BMPR2,TNFAIP6,RIF1,ICA1L,RND3,FAM149A,FAM117B,AKAP12,CALHM2,PDCD11,GMDS,KIF5C,FUNDC1,EPC2,NKX2-5,PAMR1,MYOZ2,ARL5A,KDM6A,KCNJ3,ST3GAL3,ARL6IP6,CCDC17,USP7,NOP58,NEB,PRPF40A,LMO7,NMI,SUMF1,NASP,LYPD6B,RBM43,MMADHC,MYH7	14	5,6,8,9,10,13,14,17,20,25,27,32,33,37	2
Abnormal Heart Morphology (MP0000266)	Cardiac Morphology	Duplications	N/A	5/851	0.002624	0.0364079	-1.40078	4.64074	BMPR2,F11,GATA4,NKX2-5,MYOZ2	3	9,13,14	2
Abnormal Cardiovascular System Physiology (MP0001544)	Cardiac Morphology	Duplications	N/A	3/201	0.00178701	0.0364079	-1.7923	5.93782	F11,GATA4,MYOZ2	2	13,14	1
Embryonic Growth Arrest (MP0001730)	Cardiac Morphology	Duplications	N/A	3/221	0.00233515	0.0364079	-1.79527	5.94766	BMPR2,NASP,GATA4	2	6,9	1
Abnormal Muscle Fiber Morphology (MP0004087)	Cardiac Morphology	All CNV	N/A	5/267	0.00025613	0.0381633	-1.78509	5.8299	F11,NEB,GATA4,LMO7,MYOZ2	4	8,13,14,32	1
Cardiovascular System Phenotype (MP0005385)	Cardiac Morphology	Duplications	N/A	3/201	0.00178701	0.0364079	-1.7772	5.88782	F11,GATA4,MYOZ2	2	13,14	1
Abnormal Cardiac Muscle Tissue Morphology (MP0010630)	Cardiac Morphology	Duplications	N/A	4/230	0.000146411	0.0142974	-1.82711	7.76095	F11,GATA4,NKX2-5,MYOZ2	2	13,14	2
Hdac1 - Single Gene Perturbations from GEO (Mouse Drug Inhibition)	N/A	Deletions	GSE23957 sample 1803	4/228	9.13644e-05	0.0248446	-1.59304	5.88646	SNORA26,EPC2,NKX2-5,RPRM	2	8,11	1
Hey2 - Single Gene Perturbations from GEO (Mouse KO)-1	N/A	Deletions	GSE6526 sample 1508	4/260	0.000150187	0.0248446	-1.72799	6.38513	AKAP12,FMNL2,ARL5A,PAMR1	3	8,20,27	0
Mok - Single Gene Perturbations from GEO (Mouse KO)	N/A	Deletions	GSE15729 sample 2011	4/298	0.000250982	0.0248446	-1.73486	6.4105	NEB,PAMR1,KCNJ3,MYH7	2	8,27	1
ADRB1 - Single Gene Perturbations from GEO (Human Drug Inhibition)	N/A	Deletions	GSE3356 sample 2278	5/469	0.000119621	0.0248812	-1.55937	5.75976	AKAP12,TNFAIP6,RND3,ARL5A,MMADHC	2	8,20	0
Hey2 - Single Gene Perturbations from GEO (Mouse KO)-2	N/A	Deletions	GSE6526 sample 1509	4/260	0.000155829	0.0270103	-1.76564	6.37668	AKAP12,FMNL2,ARL5A,PAMR1	3	8,20,27	0
E2F1 - TRANSFAC/JASPAR (Mouse)	N/A	All CNV	N/A	18/3056	0.000244282	0.0266246	-1.57925	5.72623	IPO13,USP7,NOP58,BMPR2,GALNT13,USP53,ICA1L,NEB,PRPF40A,RND3,CALHM2,LYPD6B,EPC2,DIP2B,PAMR1,RBM43,ARL6IP6,KDM6A	9	5,8,9,13,25,27,30,33,37	0
HNRNPK - TRANSFAC/JASPAR (Human)	N/A	All CNV	N/A	3/43	0.000185616	0.0266246	-2.32066	8.41451	PRPF40A,WDR12,ARL6IP6	2	8,9	0
SRF - TRANSFAC/JASPAR (Human)	N/A	All CNV	N/A	19/3420	0.000331427	0.0266246	-1.58426	5.74441	USP7,GALNT13,TNFAIP6,ICA1L,NEB,LMO7,SLC35F1,RND3,FAM149A,AKAP12,CACNB4,GMDS,KIF5C,NKX2-5,ARL5A,KLKB1,MMADHC,ST3GAL3,ARL6IP6	9	5,8,9,14,17,18,20,32,33	1
