# Supplementary material for: Genetic Variants in Isolated Ebstein Anomaly Implicated in Myocardial Development Pathways
Source: PLoS One. 2016 Oct 27;11(10):e0165174. doi: 10.1371/journal.pone.0165174 (PMC5082909; doi:10.1371/journal.pone.0165174)
Supplement: S6 Table — (XLSX) [file pone.0165174.s010.xlsx]

## Sheet: S6_table(haloplex_genes)
S6 Table – Genes targeted by a custom HaloPlex gene panel
Gene	Candidate Gene Category	Reason (Reference)
NKX2-5	Known EA genes	Mutations cause EA [1,2,4].
MYH7		Mutations cause EA with left ventricular noncompaction(LVNC) [7].
GATA4		Mutations cause EA [5].
ACTC1	Sarcomere genes	Due to the association between EA and LVNC, and LVNC being classified as a primary cardiomyopathy with a heterogeneous genetic basis [7], we included sarcomere genes to our panel [8-9].
TNNT2
TPM1
TNNI3
MYBPC3
MYL3
MEF2C	Genes from candidate CNVs identified in this study	CNV #9 - This CNV completely duplicates BMPR2. Davis et al. [18] determined TGF-beta (BMPR2) promotes increased expression of mature miR21. A duplication of BMPR2 could increase MIR21, so sequencing the targets of MIR21 could yield additional cases that are phenocopies of the BMPR2 duplication. MEF2C is one of the targets of MIR21 that is involved in cardiac development.
BMPR2
AKAP12		CNV #20 - Heterozygous deletion of the majority of AKAP12.
SPIDR		CNV #22 - Duplication of a portion of SPIDR.
TMEM261		CNV #24 - Heterozygous deletion of TMEM261. TMEM261 may interact with MEF2C (involved in heart development), according to Interologous Interaction Database.
ZNF534		CNV #35 - Heterozygous deletion of ZNF534 and partially ZNF578. These zinc finger genes are paralogs of eachother.
ZNF578
PTPRJ	Genes from loss of heterozygosity (LOH) regions including genes with relevance to phenotype (PhenoDigm [19] genes) identified in this study	Three cases with LOH at PTPRJ.
MYL2		One case with no candidate CNV with LOH at MYL2. PhenoDigm gene and a functional partner of MYH7 (known disease gene).
AQP1		Two cases with LOH at AQP1 & CRHR2.
CRHR2
SLC6A4		Three cases with LOH at SLC6A4.
MAPK14		One case with LOH at MAPK14.
FGF10		Two cases with LOH at FGF10. PhenoDigm gene and a functional partner of TBX5.
CALCRL		Two cases with LOH at 3 high scoring PhenoDigm genes, CALCRL, ITGAV & TFPI.
ITGAV
TFPI
NOTCH2		Two cases with LOH at NOTCH2.
MAPK1		One case with LOH at MAPK1. Functional partner of GATA4 and PhenoDigm gene.
APLNR		One case with LOH at APLNR.
CORIN		One case with LOH at CORIN.
JUP	Canine model of EA	A canine model of EA [3] found a critical region on canine chr9, which maps to human chr17 q12-q23 (hg19, chr17:33254451-53625363). ~140 PhenoDigm genes mapped to this region. Took the five (JUP, COL1A1, ITGB3, GJC1, CRHR1) with the highest PhenoDigm score and used biomart to search for homologs of these genes in canine; all had homologs in the canine genome chromosome 9. TBX2, TOB1, FZD2 also ad…
COL1A1
ITGB3
GJC1
CRHR1
TCAP
TBX2
TOB1
FZD2
PRDM16	Cardiomyopathy genes	In Congenital Heart Defects [10], Wyszynski et al. states: "Ebstein's may be better thought of as a cardiomyopathy that includes tricuspid valve development , rather than a primary valvular disorder." Instead of sequencing all cardiomyopathy genes, we sequenced cardiomyopathy genes that are associated with sarcomere function or LVNC because other sarcomere and LVNC genes have been associated with…
TTN
TNNC1
LDB3
MYH6
MIB1
SMARCA4	Genes identified via literature search	SMARCA4, a chromatin remodeling protein, has a critical role in regulating cardiac growth, differentiation, and gene expression [12]. The molecular pathways for cushion formation/septation in the outflow tract (OFT) (aortic and pulmonic valves) and atrioventricular (AV) canal (mitral and tricuspid valves) are very similar [13]. Since aortic or pulmonary valve defects are rarely seen in combinatio…
NFATC1		Haploinsuffiency of NFATC1 has been suggested to lead to EA [14].
TBX5		TBX5 is linked to EA [6]. TBX5 is also unique to the AV cushion formation as opposed to the OFT cushion formation [13].
BMP10		There are reports of right ventricular non-compaction in association with EA. Developmental arrest of the right myocardium might be the cause of both defects [15,16]. BMP10 & ERBB4 play a role in myocardial wall maturation [17].
ERBB4
References
1	Benson DW, Silberbach GM, Kavanaugh-McHugh A, Cottrill C, Zhang Y, Riggs S, et al. Mutations in the cardiac transcription factor NKX2.5 affect diverse cardiac developmental pathways. J Clin Invest. 1999;104: 1567–73. doi:10.1172/JCI8154
2	Bækvad-hansen M, Tu Z, Delicado A, Erdogan F, Tommerup N, Larsen LA. Delineation of a 2 . 2 Mb Microdeletion at 5q35 Associated With Microcephaly and Congenital Heart Disease. 2006;433: 427–433. doi:10.1002/ajmg.a
3	Andelfinger G, Wright KN, Lee HS, Siemens LM, Benson DW. Canine tricuspid valve malformation, a model of human Ebstein anomaly, maps to dog chromosome 9. J Med Genet. 2003;40: 320–4.
4	Gioli-Pereira L, Pereira AC, Mesquita SM, Xavier-Neto J, Lopes AA, Krieger JE. NKX2.5 mutations in patients with non-syndromic congenital heart disease. Int J Cardiol. Elsevier Ireland Ltd; 2010;138: 261–5. doi:10.1016/j.ijcard.2008.08.035
5	Digilio MC, Bernardini L, Lepri F, Giuffrida MG, Guida V, Baban A, et al. Ebstein anomaly: Genetic heterogeneity and association with microdeletions 1p36 and 8p23.1. Am J Med Genet A. 2011;155A: 2196–202. doi:10.1002/ajmg.a.34131
6	O’Connor R, Al-Murrani A, Aftimos S, Asquith P, Mazzaschi R, Eyrolle-Guignot D, et al. Pure duplication of the distal long arm of chromosome 15 with ebstein anomaly and clavicular anomaly. Case Rep Genet. 2011;2011: 898706. doi:10.1155/2011/898706
7	Postma A V, van Engelen K, van de Meerakker J, Rahman T, Probst S, Baars MJH, et al. Mutations in the sarcomere gene MYH7 in Ebstein anomaly. Circ Cardiovasc Genet. 2011;4: 43–50.
8	Seidman CE, Seidman JG. Identifying sarcomere gene mutations in hypertrophic cardiomyopathy: a personal history. Circ Res. 2011;108: 743–50. doi:10.1161/CIRCRESAHA.110.223834
9	Klaassen S, Probst S, Oechslin E, Gerull B, Krings G, Schuler P, et al. Mutations in sarcomere protein genes in left ventricular noncompaction. Circulation. 2008;117: 2893–901. doi:10.1161/CIRCULATIONAHA.107.746164
10	Wyszynski DF, Graham TP, Correa-Villaseñor A. Congenital Heart Defects. 1st ed. Oxford University Press; 2010.
11	Smedley D, Oellrich A, Köhler S, Ruef B, Westerfield M, Robinson P, et al. PhenoDigm: analyzing curated annotations to associate animal models with human diseases. Database (Oxford). 2013;2013: bat025. doi:10.1093/database/bat025
12	Hang CT, Yang J, Han P, Cheng H-L, Shang C, Ashley E, et al. Chromatin regulation by Brg1 underlies heart muscle development and disease. Nature. 2010;466: 62–7. doi:10.1038/nature09130
13	Lin C-J, Lin C-Y, Chen C-H, Zhou B, Chang C-P. Partitioning the heart: mechanisms of cardiac septation and valve development. Development. 2012;139: 3277–99. doi:10.1242/dev.063495
14	van Trier DC, Feenstra I, Bot P, de Leeuw N, Draaisma JMT. Cardiac anomalies in individuals with the 18q deletion syndrome; report of a child with Ebstein anomaly and review of the literature. Eur J Med Genet. Elsevier Masson SAS; 2013;56: 426–31. doi:10.1016/j.ejmg.2013.05.002
15	Sinkovec M, Kozelj M, Podnar T. Familial biventricular myocardial noncompaction associated with Ebstein’s malformation. Int J Cardiol. 2005;102: 297–302. doi:10.1016/j.ijcard.2004.05.033
16	Song Z-Z. A combination of right ventricular hypertrabeculation/noncompaction and Ebstein’s anomaly. Int J Cardiol. Elsevier Ireland Ltd; 2010;143: e30–3. doi:10.1016/j.ijcard.2008.12.024
17	Samsa LA, Yang B, Liu J. Embryonic cardiac chamber maturation: Trabeculation, conduction, and cardiomyocyte proliferation. Am J Med Genet C Semin Med Genet. 2013;163C: 157–68. doi:10.1002/ajmg.c.31366
18	Davis BN, Hilyard AC, Lagna G, Hata A. SMAD proteins control DROSHA-mediated microRNA maturation. Nature. 2008;454: 56–61. doi:10.1038/nature07086
19	Smedley D, Oellrich A, Köhler S, Ruef B, Westerfield M, Robinson P, et al. PhenoDigm: analyzing curated annotations to associate animal models with human diseases. Database (Oxford). 2013;2013: bat025. doi:10.1093/database/bat025
